# Supplementary material for: Should we treat patients with only one set of positive blood cultures for extensively drug-resistant Acinetobacter baumannii the same as multiple sets?
Source: PLoS One. 2017 Jul 7;12(7):e0180967. doi: 10.1371/journal.pone.0180967 (PMC5501650; doi:10.1371/journal.pone.0180967)
Supplement: S1 Spreadsheet — (XLSX) [file pone.0180967.s001.xlsx]

## Sheet: Sheet1
age_60	age	sex	bmi	mi	chf	cva	copd	modliverdz	dm_with_end_organ_damage	hdorpd	leukemia	lymphoma	metastatic_tumor	total_malignancy	steroiduse	chemptherapy	immunosupressant	cci	poly_m	wbc	hb	plt	baselinecr	total_bil	pitt_score	pneumonia	iai	crbsi	swi	uti	ventilator_use	ab_no2	day28mortality	los_before	central_line	carbapenem	car_days	antipa	antipa_days	antipa_q	antipa_q_days	colistin_use
0	54.3	1	17.5	0	0	0	0	0	0	0	1	0	0	0	1	0	1	3	1	0.1	7.9	35	0.7	1.8	10	0	0	0	0	0	1	0	1	51	1	1	18	1	5	1	6	0
1	83.5	0	22	0	0	0	0	0	0	1	0	0	0	0	0	0	0	2	0	13.3	9.4	253	5.2		5	0	0	0	0	0	0	0	0	47	1	1	20	1	3	0	0	1
1	86.6	0	26.2	0	0	0	1	0	0	0	0	0	0	0	0	0	0	5	1	39.4	8	151	4.2	1.9	4	0	0	0	0	0	1	0	1	53	0	1	18	0	0	0	0	1
1	66.8	1	30.3	0	0	0	0	0	0	0	0	0	0	0	0	0	0	2	0	9.9	10.2	21	2	6.4	5	0	0	0	0	0	1	1	1	1	0	1	1	0	0	0	0	1
1	85.1	0	35.9	0	0	0	0	0	0	0	0	0	0	1	0	0	0	5	0	7.6	9.3	137	1.6	0.4	2	0	0	0	0	0	1	0	0	32	1	1	15	1	8	0	0	0
1	90.9	1	18.4	0	0	1	0	0	0	0	0	0	0	0	0	0	0	2	0	6.9	7.9	220	0.8	0.9	5	0	0	0	0	0	0	0	1	0	0	0	0	0	0	0	0	0
1	96.6	1	14.5	0	0	0	0	0	0	0	0	0	0	0	0	0	0	1	1	26.6	11.9	324	1		6	0	0	0	0	0	0	0	1	42	1	0	0	0	0	0	0	0
1	92.1	1	17.4	0	0	0	0	0	0	0	0	0	0	0	0	0	0	1	0	5.8	9.9	350	1.1	0.6	6	0	0	0	0	0	0	0	0	7	1	1	5	1	1	0	0	0
0	55.2	1	26.2	0	0	0	0	0	0	0	1	0	0	0	0	0	0	2	0	2.3	8.3	14	1.3	11.7	8	0	0	0	0	0	1	0	1	135	1	1	6	1	17	0	0	0
0	47	1	30.4	0	0	0	0	0	0	0	0	1	0	0	0	0	0	2	1	0.5	11.7	59	1.1	9.3	10	0	0	0	0	0	1	1	1	19	1	1	4	1	1	0	0	0
0	19.8	1	26.4	0	0	0	0	0	0	0	0	0	0	0	1	0	1	1	0	0.1	16.4	46	0.7	3.7	0	1	0	0	0	0	0	1	0	83	1	1	16	1	4	1	7	1
0	41.6	1	31.9	0	0	0	0	0	0	0	0	0	0	0	0	0	0	1	0	13.2	10.3	175	0.5	5.7	9	0	0	0	0	0	1	1	1	19	1	1	1	1	10	1	6	1
1	83	1	18.4	0	1	0	0	0	0	0	0	0	0	0	0	0	0	4	0	6.1	11.4	272	2.1		6	0	0	0	0	0	1	0	0	56	1	1	13	0	0	0	0	1
0	32.4	1	18.3	0	0	0	0	0	0	0	1	0	0	0	0	0	0	2	0	1.1	7.5	10	2.8	2	1	0	0	0	0	0	0	0	0	20	1	0	0	1	4	1	3	1
1	60.3	1	25.6	0	0	0	0	0	0	0	0	0	0	0	0	1	1	5	1	0.4	8	29	3.4	40.2	7	0	0	0	0	0	1	1	1	10	1	1	7	0	0	0	0	0
0	28.2	0	22.4	0	0	0	0	0	0	0	0	0	0	1	0	0	0	4	0	23.1	11.6	216	0.8		5	0	0	1	0	0	1	0	1	16	1	0	0	1	6	0	0	1
0	55.6	1	25.8	0	0	0	0	0	0	0	0	0	1	1	0	1	1	7	0	18	9.3	297	0.9	1.2	3	0	0	0	0	0	0	0	0	76	1	0	0	1	10	1	8	1
1	84.8	0	19.5	0	0	0	0	0	0	1	0	0	0	0	0	0	0	2	0	22.7	9.9	99	1.8	1.3	8	1	0	1	0	0	1	1	0	34	1	0	0	1	22	0	0	1
1	78.1	1	26.6	0	0	1	0	0	1	0	0	0	0	1	0	1	1	8	0	12	10.2	167	2.9	0.7	3	0	1	0	0	0	1	0	0	10	1	0	0	1	9	0	0	0
1	88.6	1	26.1	0	1	0	0	0	0	0	0	0	0	0	0	0	0	3	0	5.8	10.6	60	4.3	1.1	8	1	0	0	0	0	1	1	1	64	1	0	0	0	0	0	0	1
1	76.8	1	18	0	0	1	1	0	0	0	0	0	0	0	0	0	0	3	1	11.9	12.7	128	0.6	3.3	3	0	0	1	0	0	0	0	1	39	1	1	8	0	0	1	9	1
0	49.5	1	19.8	0	0	0	0	0	0	0	0	0	0	0	0	0	0	1	0	15.5	10	370	0.8		2	0	0	0	0	0	0	0	0	0	0	0	0	1	3	1	8	0
0	53.7	1	29.4	0	0	0	0	0	0	0	0	0	0	0	1	0	1	2	1	2.8	9.5	52	0.9	2.9	2	0	0	1	0	0	0	0	0	22	1	1	8	0	0	1	9	0
1	72.4	1	24.1	0	0	0	0	1	0	1	1	1	1	1	0	0	0	22	0	1.4	8.2	22	2.4		12	0	0	1	0	0	1	1	1	70	1	1	9	1	2	1	2	0
0	43.8	0	21.9	0	0	0	0	0	0	0	0	0	0	0	1	0	1	0	0	0.1	9.7	6	2.7	2.3	9	0	0	0	0	0	1	1	1	35	1	1	4	1	8	0	0	0
0	57.7	0	35.4	0	0	0	0	0	0	0	1	0	0	0	1	0	1	3	0	0.1	6.9	23	0.8	0.5	8	0	0	1	0	0	1	1	1	34	1	1	9	1	6	0	0	0
1	61.2	0	24.3	0	1	0	0	0	0	1	0	0	0	0	1	0	1	4	0	8	11.7	122	2.2	20	2	0	0	1	0	0	1	1	1	18	1	1	2	0	0	0	0	1
1	73.2	0	17.2	0	0	0	0	0	0	0	0	0	0	0	1	0	1	0	0	15.2	9.3	339	4.6	0.6	5	0	0	0	0	0	1	0	0	8	0	0	0	1	2	0	0	1
1	79.4	1	23.5	0	0	0	0	0	0	0	0	0	0	0	0	0	0	4	0	7	11.2	124	0.9		0	0	0	0	0	0	0	0	0	4	1	1	3	0	0	0	0	1
1	101.6	0	16.9	0	0	0	0	0	0	0	0	1	0	0	0	0	0	4	0	4.8	10	69	1.2	1.8	3	0	0	1	0	0	0	1	1	6	1	0	0	1	4	0	0	0
0	44.3	1	22.3	0	0	0	0	0	0	1	0	0	0	0	0	0	0	3	0	12.8	10.1	145	2.8		2	0	0	1	0	0	0	1	0	82	1	0	0	1	14	1	11	1
1	61.6	0	17.9	0	0	0	0	0	0	1	0	0	0	0	0	0	0	3	0	13.1	10.3	284	1.7	0.9	4	0	0	0	0	0	1	1	1	60	1	1	20	1	4	1	5	1
1	64.4	1	24.1	1	0	0	0	0	0	0	0	1	0	0	0	0	0	4	1	10.7	8.9	240	0.6	0.5	0	0	0	0	0	1	0	0	0	37	0	1	16	1	3	0	0	0
1	81.8	0	24.4	0	0	0	0	1	0	0	0	0	0	0	0	0	0	5	1	10.4	9.4	85	1.7	2.8	8	0	0	1	0	0	1	0	0	4	1	0	0	0	0	0	0	0
1	64.6	1	24.1	1	0	0	0	0	0	0	0	1	0	0	0	0	0	4	0	4.2	8.6	107	1.2		0	0	0	0	0	0	0	1	0	81	1	1	8	1	1	1	3	1
1	71.7	0	35.5	0	0	0	0	0	0	1	0	0	0	0	0	0	0	4	1	11.8	9.9	133	1.1		8	0	0	0	0	0	1	0	0	26	1	0	0	1	12	0	0	1
1	82.3	1	28.1	0	0	0	0	0	0	1	0	0	0	0	1	0	1	4	0	13.6	12.8	218	0.9	1.5	13	0	0	0	0	0	1	0	1	18	1	1	1	1	8	0	0	1
1	76.8	0	24.7	0	0	0	0	0	0	0	0	0	0	0	0	0	0	0	0	11.8	7.6	109	1.4	1.4	8	0	0	0	0	0	1	0	0	60	0	0	0	0	0	1	9	1
0	42.7	1		1	1	0	0	0	0	0	0	0	0	0	0	0	0	5	0	17.2	10.2	444	0.7		2	0	0	0	0	0	1	0	0	26	1	0	0	1	13	0	0	1
1	70.9	1	25.3	0	1	0	0	0	0	0	0	0	0	0	0	0	0	1	0	0.6	4.8	57	2	6.5	3	0	0	0	0	0	0	0	1	18	0	0	0	1	4	0	0	0
1	83	1	18.8	0	0	0	0	0	0	0	0	0	0	0	0	0	0	3	1	11.9	11.2	64	1.7	9.9	7	0	1	0	0	0	1	0	1	134	1	0	0	1	2	0	0	0
1	72.6	0	22.7	0	0	0	0	0	0	0	0	0	0	0	0	0	0	3	0	24.5	8.5	518	1.6	0.7	9	0	0	0	0	0	1	0	0	4	1	1	4	0	0	0	0	1
1	78	1	23.1	0	0	1	0	0	0	0	0	0	0	0	0	0	0	4	1	2.5	10	178	0.6	0.8	10	1	0	1	0	0	1	0	0	17	1	0	0	1	13	0	0	0
1	78	1	18.9	0	0	0	0	0	0	0	0	0	0	0	1	0	1	2	0	11.4	8.9	150	1	14.4	6	0	0	0	0	0	1	1	0	21	1	1	9	1	1	1	5	0
1	86.3	1	21.1	1	1	0	1	0	0	0	0	0	0	0	0	0	0	7	0	9.3	10	244	0.9	0.9	2	0	0	0	0	0	1	1	0	24	0	0	0	1	3	1	10	1
1	61.8	0	28.6	0	1	0	1	0	0	1	0	0	0	0	0	0	0	5	1	9.5	8.3	34	1.9	1.8	4	0	0	1	0	0	1	0	0	57	1	1	7	1	21	0	0	1
1	66	1	24.5	0	0	0	0	0	0	0	1	0	0	0	0	1	1	2	0	2.7	9.8	35	2.8	19.3	8	0	0	0	0	0	1	0	1	13	0	1	8	1	1	0	0	0
1	77.5	1	25.5	0	0	0	0	0	0	0	0	0	0	1	1	0	1	7	0	17.1	11.06	290	1.2	0.6	10	0	0	0	0	0	1	1	1	13	0	0	0	1	8	0	0	0
0	58.9	1	27.1	0	0	0	0	1	0	1	0	0	0	0	0	0	0	6	1	4.5	8.9	36	4.7	0.4	8	0	0	1	0	0	1	0	1	17	1	0	0	1	2	0	0	1
1	86.6	0	17.4	0	0	0	0	0	0	0	0	0	0	1	0	0	0	5	0	18.5	10.4	158	3.3	1.7	2	0	1	0	0	0	0	1	0	19	1	0	0	0	0	1	7	1
1	79.1	0	30.4	0	1	1	0	0	0	0	0	0	0	0	0	0	0	5	1	8.2	10.9	84	3.8	4.6	8	1	0	1	0	0	1	0	0	30	1	1	19	1	11	1	1	1
1	70.6	1	23.9	0	0	0	0	1	0	0	0	0	0	0	0	0	0	4	0	8.1	9.1	64	0.7	0.8	6	0	0	0	0	0	0	1	0	101	0	1	22	0	0	0	0	1
1	78.5	1	16.9	0	0	0	0	0	0	1	0	0	0	0	0	0	0	5	0	20	9.3	205	3.4	0.3	6	0	0	0	0	0	1	0	0	10	0	0	0	1	9	0	0	1
0	43.9	1	21.3	0	0	0	0	0	0	0	0	1	0	1	0	0	0	2	0	0.1	6.5	12	0.5	5.7	9	1	0	0	0	0	1	1	1	29	0	0	0	1	8	1	5	1
1	79.3	1	19.1	0	0	0	0	0	0	0	1	0	0	1	0	1	1	2	0	0.1	10	34	0.4	2.1	8	0	0	0	0	0	1	1	1	29	0	1	8	1	3	0	0	0
1	79.1	0	30.4	0	1	0	0	0	0	0	0	0	0	0	0	0	0	2	1	8.2	10.9	84	3.8	4.6	6	1	0	1	0	0	1	0	0	30	1	1	16	1	11	1	1	1
1	78.7	1	25.9	0	0	0	0	0	0	0	0	0	0	0	0	0	0	3	0	3.2	9.1	55	2.3	5.2	7	1	0	0	0	1	1	1	0	16	1	0	0	1	2	1	1	1
1	84.2	0	31.6	0	0	0	0	0	0	0	0	0	0	1	0	0	0	2	0	10.3	8.5	57	1.2	0.6	8	1	0	0	0	0	1	1	1	87	1	1	16	1	4	1	3	1
1	86.8	1	23.2	0	0	0	0	0	0	0	0	0	0	1	0	0	0	3	0	19.4	8.8	181	0.9	0.3	1	1	0	0	1	1	0	1	1	92	1	0	0	0	0	0	0	0
1	73.7	1	25.3	0	1	0	1	0	1	1	0	0	0	0	0	0	0	6	1	0.1	8	7	5.3	0.7	8	1	0	0	0	0	1	1	1	32	1	1	11	1	10	0	0	0
1	86	1	21.6	0	1	0	0	0	0	1	0	0	0	0	0	0	0	3	0	7.3	8.4	120	1.8		4	1	0	0	1	0	1	0	0	10	1	1	1	0	0	0	0	1
0	52.1	1	24.3	0	0	0	0	0	0	0	0	1	1	1	0	0	0	9	0	0.4	9.5	45	2.3	2.3	14	1	0	0	0	1	1	1	1	21	1	1	10	0	0	1	8	0
1	78.4	1	23.4	0	0	0	0	0	0	0	0	0	0	0	0	0	0	1	1	18.2	11.7	409	1.6	3.8	5	1	0	0	0	0	0	0	0	34	1	1	14	1	15	1	16	0
1	65.9	1	23.3	1	0	0	0	1	0	0	0	0	0	0	0	0	0	5	0	37.7	13.6	97	1	2.1	9	0	0	0	0	0	1	1	1	8	1	1	5	0	0	1	4	0
1	67.8	1	20.4	0	0	0	0	1	0	0	0	0	0	1	0	1	1	6	0	4.9	8.2	42	0.9	1.3	9	1	0	0	0	0	1	1	1	21	0	1	4	1	11	1	6	0
0	59.1	0	26.7	0	0	0	0	0	0	0	0	0	0	0	0	0	0	0	0	18.7	8.4	308	1	1.6	10	1	0	0	0	0	1	1	1	22	1	1	5	1	12	1	11	1
1	72.1	1	28.5	0	0	0	0	0	0	0	0	0	0	0	0	0	0	1	1	25.7	10.2	249	2.1	1.5	9	1	0	0	0	0	1	0	0	0	1	0	0	0	0	0	0	0
1	76.1	1	21.6	0	0	1	0	1	0	0	0	0	0	0	0	0	0	5	0	6.4	13.2	255	0.5		6	1	0	0	0	0	0	0	0	8	1	0	0	0	0	1	7	1
0	43.1	1		0	0	0	0	0	0	0	0	0	0	0	0	0	0	1	1	13.8	8.6	279	0.6	0.8	5	0	0	0	0	0	1	1	0	9	1	0	0	1	2	0	0	1
1	80.3	0	29	0	0	0	0	1	1	1	0	0	0	1	1	0	0	11	0	16.6	9.7	30	2.9	4.7	5	0	0	0	0	0	1	1	1	96	1	1	9	1	2	1	6	0
1	67.6	0	30	0	0	0	0	0	0	1	0	1	0	1	0	0	0	3	0	9.5	9.4	53	1.5	34.7	4	1	0	0	0	0	1	0	1	27	1	1	19	1	8	1	13	1
1	64.2	0	22.5	0	0	0	0	0	0	0	0	0	0	1	0	1	1	3	0	30.6	8.6	246	1.1		9	1	0	1	1	1	1	0	1	145	1	1	10	1	4	1	10	1
0	54.4	1	26.3	0	0	0	0	1	0	0	0	0	1	1	0	0	0	10	0	6.3	7.2	70	1.4		9	1	0	0	0	0	1	1	1	14	1	0	0	1	10	0	0	0
1	69.6	0	24.6	0	0	1	0	1	0	1	0	0	0	0	0	0	0	6	0	3.7	10.5	11	3.1	10.1	6	1	1	0	0	0	1	0	0	59	1	0	0	1	22	0	0	1
0	36	1	28	0	0	0	0	1	0	0	0	0	0	0	0	0	0	4	0	11.4	14	47	2.2	23.7	8	1	0	0	0	0	1	1	1	17	1	1	4	0	0	1	14	0
0	31.7	1	34.3	0	0	0	0	0	0	1	0	0	0	0	1	0	1	3	0	0.3	8.6	16	7.1	1	10	1	0	0	0	1	1	1	1	8	1	0	0	1	4	0	0	0
1	71.4	0	20.3	0	0	0	0	0	0	0	0	0	0	0	0	0	0	0	0	8.3	12	251	0.2		8	1	0	0	0	1	1	1	0	10	1	0	0	1	5	0	0	0
0	31.5	1	29.4	0	0	0	0	1	0	0	0	0	0	0	0	0	0	10	0	3.4	9.3	33	0.8		10	1	0	0	0	1	1	1	1	18	1	1	11	1	4	0	0	0
1	85.3	1	16.9	0	0	0	0	0	0	0	0	0	0	0	1	0	1	0	0	0.1	8.3	42	0.8	1.1	7	0	0	0	0	0	0	1	1	24	0	0	0	1	10	0	0	0
1	81.4	0	28	0	0	0	0	0	0	0	0	0	0	1	0	0	0	2	0	2	9.8	28	2.9	1.4	7	1	0	1	0	1	1	1	1	28	1	1	3	1	14	1	4	0
0	35.9	0	24.8	0	1	1	0	0	0	0	0	0	0	0	0	0	0	2	0	2.8	9	52	1.1	5.6	8	0	0	0	0	0	1	1	1	2	0	0	0	1	1	0	0	0
1	79.7	1	19.6	0	0	0	0	0	0	1	0	0	0	0	0	0	0	3	1	2	7.6	170	1.3	0.8	9	0	0	0	0	0	1	0	1	78	1	0	0	1	22	1	1	0
1	76.1	1	21.4	0	0	0	0	1	0	1	0	0	0	1	0	1	1	8	0	19	9.6	189	5.1	2.1	10	1	0	0	1	0	1	1	1	24	1	1	9	1	11	1	5	1
1	83.6	1	18.1	0	0	0	0	0	0	0	0	0	0	1	0	0	0	3	0	23.5	13.1	354	0.7		2	0	0	0	0	1	1	1	0	24	0	0	0	0	0	0	0	1
1	68.6	1	23.6	0	0	0	0	0	0	0	1	0	0	1	0	0	0	2	1	0	7.8	16	1.2		9	1	0	0	0	0	1	1	1	34	1	1	15	1	10	1	7	0
0	34.7	0		0	0	0	0	0	0	0	0	0	0	1	0	0	0	2	0	5.1	8.7	203	0.3	0.3	1	1	0	0	0	0	0	1	0	19	1	1	8	1	9	0	0	1
0	52	1	21.4	0	0	0	0	0	0	0	0	0	0	0	0	0	0	0	0	11.4	7.9	144	0.6	0.6	9	0	0	1	0	0	1	1	1	33	1	1	7	1	15	0	0	1
0	35.4	1	25.3	0	0	0	0	1	0	0	0	0	0	0	0	0	0	9	0	17.3	10.1	112	5.9	2.1	9	1	0	0	0	1	1	1	0	19	1	1	10	0	0	1	3	1
1	67.8	1	27.1	0	0	1	0	0	0	1	0	0	0	1	0	0	0	6	0	0.7	8	56	7.7	0.4	9	1	0	0	0	0	1	1	1	2	1	0	0	1	1	0	0	0
0	50	1	24.6	0	0	0	0	1	0	0	0	0	0	0	0	0	0	3	0	16.5	13.5	147	1.3		1	0	0	0	0	1	0	1	0	13	0	0	0	0	0	0	0	0
1	66.2	0	23	0	0	0	0	0	0	1	0	0	0	1	0	0	0	6	0	31.8	9.2	443	3.2	0.5	1	1	0	0	0	0	0	1	0	45	0	1	23	0	0	0	0	1
0	55.3	1	20.3	0	0	0	0	0	0	0	0	0	0	0	0	0	0	0	0	11.4	8.7	186	4	0.5	1	0	0	0	0	0	0	0	0	100	1	0	0	1	10	0	0	1
0	44.9	1	27.7	0	0	0	0	0	0	0	1	0	0	1	0	0	0	2	0	0.3	8.5	70	4.7	8.1	6	1	0	0	0	0	1	1	1	73	1	0	0	1	20	0	0	0
0	38.7	1	21.7	0	0	1	0	0	0	1	0	0	0	0	0	0	0	3	0	19.7	12.2	402	1.9	0.3	5	0	0	1	1	0	1	1	1	9	1	0	0	0	0	0	0	0
1	79.3	0	24.3	0	0	0	0	0	0	1	0	0	0	0	0	0	0	3	0	13.3	7.8	368	4.9		5	0	0	0	0	0	0	1	0	67	0	1	4	0	0	0	0	0
0	30.8	1	27.8	0	0	0	0	0	0	0	0	0	0	0	0	0	0	0	0	6.4	8.6	424	0.5		6	0	0	1	1	0	1	1	0	37	1	1	23	1	6	0	0	1
0	49.1	1	26.8	0	0	0	0	1	0	1	0	0	0	0	0	0	0	5	0	1.4	9.7	46	2.5	29.5	4	0	0	0	0	0	1	1	1	6	1	1	2	0	0	1	5	0
1	80.7	1	22	0	0	0	0	0	0	0	0	0	0	1	0	1	1	2	1	15.7	7.6	186	1.1		5	0	0	0	0	1	0	0	1	1	0	0	0	1	1	0	0	0
0	55.4	1	27.5	0	0	0	0	1	0	0	0	1	0	1	0	1	1	5	1	0.1	7.8	9	3.1	29.7	9	1	0	0	0	0	1	1	1	18	1	1	4	1	4	1	12	1
0	50.6	1	25.2	0	0	0	1	1	0	0	0	1	0	1	0	1	1	6	0	0	9.4	32	0.5	2.6	5	1	0	0	0	0	1	1	1	71	1	1	25	0	0	1	4	1
1	67.5	1	23.5	0	0	0	0	0	0	1	0	0	0	0	0	0	0	2	1	10.4	9.4	64	6.2	13.5	6	0	0	1	0	0	1	1	1	20	1	1	5	1	15	0	0	0
1	70.6	0	22.5	0	0	0	0	0	0	0	0	0	0	0	0	0	0	0	1	37.1	8	63	1.1	1.5	9	1	0	0	0	0	1	0	1	10	1	0	0	1	10	0	0	1
1	83.8	0	25	0	1	0	0	0	0	0	0	0	0	0	0	0	0	4	0	7.1	10.4	90	1		0	1	1	0	0	0	0	0	1	31	1	1	23	1	6	1	1	0
0	56.2	1	27.9	0	0	0	0	1	0	0	0	0	0	1	0	0	0	5	0	5.6	8.1	32.3	1.2	10.9	2	0	0	0	0	0	0	1	1	42	1	1	28	0	0	1	9	0
1	74.1	1	21.9	0	0	0	0	1	0	0	0	0	1	1	0	1	1	11	0	5	8.4	37	1.2	2.4	8	0	0	0	1	0	1	0	1	10	1	1	4	1	4	1	5	1
1	78.5	1	21.6	0	0	0	0	0	0	0	0	0	0	1	0	0	0	4	1	9.3	7.4	107	2.4	7.4	9	1	0	1	0	0	1	0	0	57	1	1	14	1	15	0	0	0
1	68.7	1	23	0	1	0	1	0	0	0	0	0	0	0	0	0	0	2	0	2.1	10	177	0.3	0.5	5	1	0	0	0	0	1	1	0	38	1	0	0	1	11	1	14	1
0	50.6	1	23.3	0	0	0	0	1	0	0	0	0	0	1	0	1	1	6	1	0.2	7.3	13	1	4.7	8	0	0	0	0	0	1	1	1	6	1	1	3	1	4	0	0	0
1	64.6	1	19.8	0	0	0	0	0	0	0	0	0	0	0	0	0	0	2	0	31.1	8.3	171	5.8		8	1	0	0	0	0	1	1	0	6	1	0	0	0	0	1	5	1
1	72.1	0	31.1	0	0	0	0	0	0	0	0	0	0	0	0	0	0	1	1	13.9	10.3	483	1.4		8	1	0	0	0	0	1	0	0	15	1	0	0	1	15	0	0	1
0	55.2	0	20.1	0	0	0	0	0	0	1	0	0	1	1	0	1	1	8	0	25.6	9.2	291	5.2		4	1	0	0	0	0	1	0	0	26	1	0	0	1	10	1	16	1
1	82.4	1	20	0	0	0	0	0	0	0	0	0	0	0	0	0	0	1	0	2.3	10.6	86	0.6		2	1	0	0	1	0	0	0	1	126	1	1	28	1	4	0	0	1
0	57.7	1	20.9	0	0	0	0	0	0	0	1	0	0	1	0	1	1	2	0	5	7.1	29	0.5	2.5	9	1	0	0	0	0	1	1	1	19	1	1	10	1	2	0	0	1
1	90.1	1	24.7	0	0	0	0	0	0	0	0	0	0	1	0	1	1	2	0	11.1	8.7	141	0.7		4	0	0	0	0	0	1	0	0	22	1	0	0	1	7	1	21	1
1	90.1	1	19.6	0	0	0	1	0	0	0	0	0	0	0	0	0	0	7	0	20	9.7	68	2.7	3	9	1	0	0	0	0	1	1	1	96	1	1	10	1	13	0	0	0
1	87.3	0	24.3	0	1	0	0	0	0	0	0	0	0	0	0	0	0	4	0	7.1	10.3	34	1.8	0.9	8	1	0	0	0	1	1	1	1	33	1	1	13	1	12	1	6	1
1	72.5	0	25.1	0	0	0	0	0	0	1	0	0	0	0	0	0	0	3	0	6	10.4	127	5.1		9	1	0	0	0	0	1	1	1	16	1	0	0	1	13	0	0	0
1	63.4	0	24.7	0	0	0	0	0	0	0	0	0	0	1	0	0	0	2	0	15.3	8.6	202	0.7	0.8	5	1	0	0	0	0	1	0	1	21	1	0	0	1	1	0	0	1
1	78.7	1	20.5	0	0	0	0	0	0	0	0	0	0	0	0	0	0	2	0	14.7	8.4	134	3.8		4	0	0	1	0	0	1	1	0	38	1	1	3	1	20	1	3	0
1	85.7	0	30.5	0	0	0	1	0	0	0	0	0	0	0	0	0	0	2	1	9.9		132		0.3	9	1	1	0	0	1	1	1	1	10	1	1	3	1	2	0	0	0
1	65.5	1	26.5	0	0	0	1	0	0	1	0	0	1	1	1	0	0	10	0	15.2		148			7	1	0	0	0	0	1	1	1	7	1	0	0	0	0	1	4	1
1	68.1	1	26.4	0	1	0	1	0	0	0	0	0	0	0	1	1	1	5	0	0.1		54		4.7	6	1	0	0	0	0	1	0	1	26	1	1	4	1	14	1	7	0
1	74.2	1	26.2	1	1	0	1	0	0	0	0	0	0	0	1	0	0	5	1	11.3		62		0.5	8	0	0	1	0	0	1	0	1	10	1	0	0	1	4	1	9	1
1	75.6	1	25.6	0	0	1	0	1	0	0	0	0	0	0	0	0	0	7	1	9		69		16.9	6	0	1	0	0	0	1	1	1	10	1	1	8	1	2	0	0	0
0	47.4	1	24.1	0	0	0	0	0	0	0	0	0	0	0	1	0	0	7	0	46.7		105		2.6	13	1	0	0	0	0	1	1	1	8	1	0	0	0	0	0	0	0
0	54.5	1	19.8	0	0	1	0	0	0	0	0	0	0	1	0	0	0	12	0	9.3		567		0.1	0	0	0	1	0	0	0	0	0	38	1	0	0	1	14	0	0	1
1	83	0	22.9	0	0	0	0	0	0	1	0	0	0	0	1	0	0	2	0	16.8		14			13	0	0	1	1	1	1	1	1	6	1	1	7	0	0	0	0	0
1	82.6	1	21.8	0	0	1	1	0	0	0	0	0	0	1	1	0	0	5	0	24.1				11.6	7	0	1	0	0	0	0	1	1	23	0	1	6	1	10	0	0	0
1	96.9	1	22.7	0	0	0	0	0	0	0	0	0	0	0	1	0	0	0	0	7.4		39		2.5	11	0	0	0	1	0	1	0	1	2	1	0	0	0	0	0	0	1
0	58.3	1	28.3	0	1	1	1	1	0	0	0	0	0	1	1	0	0	9	1	0.5		34		5.1	13	0	1	0	0	0	1	1	1	40	1	0	0	1	4	1	11	0
1	81.4	0	23.9	0	1	0	1	0	0	0	0	0	0	0	0	0	0	8	0	2.1		36		18.1	13	0	1	0	0	0	1	1	1	17	1	1	4	1	8	0	0	0
0	46.4	1	15.8	0	0	0	1	1	0	0	0	0	0	0	0	0	0	5	0	22.3		132		4.6	5	0	1	0	1	0	1	0	1	17	1	0	0	1	4	0	0	1
0	21.1	0	21	0	0	0	0	0	0	1	0	0	0	0	1	0	0	1	0	32.8		52		9.6	3	0	1	0	0	0	1	1	1	10	1	0	0	1	9	1	4	1
0	59.4	1	25.7	0	0	0	0	0	0	0	0	0	0	0	0	0	0	0	0	19.9		369			5	0	0	0	1	0	1	0	0	16	1	1	9	1	6	0	0	1
1	89.6	1	24.9	0	0	1	0	0	1	0	0	0	0	1	0	0	0	8	0	3.5		28		3.1	8	0	1	0	0	0	1	1	1	29	1	0	0	1	4	1	2	0
0	26.7	0	20.1	0	0	0	0	0	0	0	0	0	0	0	0	0	0	0	0					13.3	8	0	0	1	1	0	1	0	1	6	1	1	8	0	0	0	0	1
1	61.9	0	23.8	0	1	0	0	0	0	0	0	0	0	0	1	0	0	6	1	31.1		64		29.6	3	0	0	1	0	0	1	0	0	135	1	0	0	0	0	1	10	1
0	48.4	0	46	0	0	0	0	1	0	0	0	0	0	0	0	0	0	2	0	10		54		13.3	5	0	1	0	1	0	1	0	1	27	1	1	5	1	10	0	0	1
0	58.6	0	27.3	0	0	0	0	0	0	0	0	0	0	1	1	0	0	7	0	19.8		252			0	0	0	1	0	0	0	0	0	9	1	0	0	0	0	0	0	0
1	78.5	0	27.9	1	1	0	0	0	1	0	0	0	0	0	0	0	0	5	0	8.1		254		0.5	3	0	0	0	0	0	1	0	0	20	1	0	0	0	0	0	0	0
1	69.8	1	20.9	0	1	1	0	0	1	0	0	0	0	0	0	0	0	9	0	7.2		94			2	1	0	0	0	0	0	1	0	8	1	0	0	1	11	0	0	1
1	78	1		0	1	1	0	0	0	0	0	0	0	0	0	0	0	6	0	7.5		136		0.7	7	1	0	0	0	0	1	0	1	10	0	1	7	1	11	1	7	0
0	33.9	0	40.2	0	0	1	0	0	0	0	0	0	0	0	0	0	0	1	0	6.7		289		0.3	5	1	0	0	0	0	1	0	0	17	0	0	0	1	15	0	0	1
1	69	1	25	0	0	0	0	0	0	0	0	0	0	0	0	0	0	1	1	10.6		88			5	0	0	1	1	0	1	0	1	18	1	0	0	1	12	0	0	1
1	60	1	18	0	0	0	0	0	0	0	0	0	0	1	1	0	0	4	0	2.5		253		1.1	0	0	0	1	0	0	0	1	0	22	1	0	0	1	12	0	0	1
0	57.3	1	27.7	0	0	0	0	0	1	0	0	0	0	0	0	0	0	3	0	9.7				0.3	0	0	0	0	0	0	0	1	0	65	0	0	0	0	0	1	6	0
1	83.7	1	18	0	0	0	0	1	0	0	0	0	0	0	0	0	0	6	1	24		86		1	13	1	0	0	0	0	1	0	1	10	1	0	0	1	9	1	4	0
1	75.8	1	19.8	0	0	0	1	0	0	0	0	0	0	0	0	0	0	4	0	15.8		782		0.4	4	1	0	1	0	0	1	1	1	16	1	0	0	1	2	0	0	1
1	83.9	0	23.1	0	0	0	0	0	0	1	0	0	0	0	1	0	0	1	1	8.3		282		0.3	5	1	0	0	1	0	1	1	1	0	1	1	5	1	19	0	0	1
1	79	1	21.3	0	0	0	0	0	0	0	0	0	0	0	0	0	0	2	0	0.5		58		8.8	9	1	1	0	0	0	1	1	1	30	1	1	4	1	2	1	7	0
1	70.8	0	36.7	1	0	0	0	0	0	0	0	0	0	0	0	0	0	3	0	6		273		0.4	4	0	0	0	0	0	1	0	0	36	1	0	0	0	0	0	0	0
1	96.6	1	23.8	0	1	1	1	0	0	0	0	0	0	0	0	0	0	6	0	10.6		130		1		1	0	0	0	0	1	1	1	9	0	0	0	1	7	0	0	1
0	55.7	1	19.7	0	0	0	0	0	0	0	1	0	0	1	0	1	1	3	0	0.9		62		1.2	1	0	0	1	0	0	0	1	0	52	1	0	0	0	0	0	0	1
1	87.7	0		0	1	1	0	0	0	0	0	0	0	0	0	0	0	5	0	0.6		16		9.9	12	1	0	0	0	0	1	1	1	41	1	0	0	1	14	0	0	1
1	69	1		0	0	0	0	0	1	0	0	0	0	1	1	0	0	8	0	2.2		38		0.9	7	1	1	0	0	0	1	1	1	24	0	1	4	1	8	1	11	1
